# Supplementary material for: Myelin-specific T helper 17 cells promote adult hippocampal neurogenesis through indirect mechanisms
Source: F1000Res. 2017 Apr 7;3:169. Originally published 2014 Jul 24. [Version 2] doi: 10.12688/f1000research.4439.2 (PMC4215755; doi:10.12688/f1000research.4439.2)
Supplement: Hippocampal neurogenesis data from T helper 17 cell-deficient and control mice — Dataset 1a. Baseline proliferation levels of hippocampal precursor cells in TCRα –/– and TCRα +/– mice compared to C57BL/6 controls. The values shown are the numbers of BrdU + cells in the bilateral dentate gyrus of each single animal in the three different groups. The data refer to the results presented in Figure 1. Dataset 1b. Proliferation levels of hippocampal precursor cells in TCRα –/– mice after adoptive Th17 cell transfer compared to sham-injected TCRα –/– controls. The values shown are the numbers of BrdU + cells in the bilateral dentate gyrus of each single animal in the two different groups. The numbers in brackets represent the percentages of total CD4 + T cells/Vα3.2 + T cells among gated CD4 + T cell populations from the peripheral blood of recipient mice two weeks after adoptive Th17 cell transfer. The data refer to the results presented in Figure 2. The last entry in the left-hand column was excluded from statistical analysis due to determination as significant outlier by Grubbs’ test. Dataset 1c. Quantification of expression levels of cytokine receptor genes in cells of the neurogenic niche of the hippocampus and hippocampal precursor cells from cell culture by real-time RT-PCR. Shown are mean values for ΔCt and the relative expression levels ± range of duplicate samples, using the ΔCt-method and GAPDH for normalization. The data refer to the results presented in Figure 3. [file f1000research-3-12255-s0000.tgz]

Archive with 1 entries (1 files):
- 6b242888-ea9e-42e2-89a3-fff8e0e7b506_Datasets.zip
